# Supplementary material for: The GTPase domain of gamma-tubulin is required for normal mitochondrial function and spatial organization
Source: Commun Biol. 2018 May 3;1:37. doi: 10.1038/s42003-018-0037-3 (PMC6123723; doi:10.1038/s42003-018-0037-3)
Supplement: Supplementary file 3 — Supplementary Data 1 [file 42003_2018_37_MOESM3_ESM.xls]

## Sheet: Sheet1
Geneset	Description	Genes Included
BIOCARTA_MITOCHONDRIA_PATHWAY	http://www.broadinstitute.org/gsea/msigdb/cards/BIOCARTA_MITOCHONDRIA_PATHWAY	CASP9	CASP8	CASP7	BCL2	BID	BIK	BCL2L1	BIRC2	APAF1	BAX	BIRC3	XIAP	CASP6	CASP3	DFFA	DIABLO	CYCS	DFFB	ENDOG	BAK1	AIFM1
REACTOME_MITOCHONDRIAL_PROTEIN_IMPORT	http://www.broadinstitute.org/gsea/msigdb/cards/REACTOME_MITOCHONDRIAL_PROTEIN_IMPORT	COX17	SLC25A13	TIMM17B	TIMM23B	TIMM17A	TOMM40	TIMM44	MTX2	DNAJC19	CHCHD4	GRPEL2	CS	HSCB	CYC1	TIMM8A	LDHD	PMPCA	FXN	SAMM50	FXC1	TIMM13	TIMM10	TIMM9	TIMM8B	GFER	COQ2	C18orf55	SLC25A4	SLC25A6	TIMM22	HSPA9	HSPD1	IDH3G	TOMM5	LOC440490	MTX1	ATP5A1	ACO2	ATP5B	PAM16	ATP5G1	TOMM7	TOMM22	BCS1L	LOC642727	LOC644589	LOC646675	LOC646677
REACTOME_MITOCHONDRIAL_FATTY_ACID_BETA_OXIDATION	http://www.broadinstitute.org/gsea/msigdb/cards/REACTOME_MITOCHONDRIAL_FATTY_ACID_BETA_OXIDATION	ECI1	DECR1	ECHS1	HADHA	HADHB	HADH	ACADL	ACADM	ACADS	ACADVL	MUT	PCCA	PCCB	MCEE
REACTOME_MITOCHONDRIAL_TRNA_AMINOACYLATION	http://www.broadinstitute.org/gsea/msigdb/cards/REACTOME_MITOCHONDRIAL_TRNA_AMINOACYLATION	WARS2	FARS2	EARS2	LARS2	HARS2	PARS2	GARS	PPA2	KARS	YARS2	SARS2	DARS2	IARS2	RARS2	VARS2	AARS2	QARS	CARS2	NARS2	TARS2	MARS2
REACTOME_RNA_POL_I_RNA_POL_III_AND_MITOCHONDRIAL_TRANSCRIPTION	http://www.broadinstitute.org/gsea/msigdb/cards/REACTOME_RNA_POL_I_RNA_POL_III_AND_MITOCHONDRIAL_TRANSCRIPTION	CDK7	SNAPC5	POLR3F	POLR3C	EHMT2	POLR3A	LZTS1	CBX3	HIST4H4	HIST2H3C	HIST3H2BB	POLR3H	ERCC2	ERCC3	ERCC6	HIST1H2BA	POLR1A	PTRF	GTF2H1	GTF2H2	GTF2H3	GTF2H4	BRF1	GTF3C2	HIST1H2AE	HIST1H2AD	H2AFX	H2AFZ	HIST1H2BD	HIST1H2BB	H3F3A	H3F3B	HIST2H3A	H3F3AP5	MNAT1	NFIB	POLR1D	POLR3K	POLR2E	POLR2F	POLR2H	POLR2K	POLR2L	POLRMT	POU2F1	RRN3	BRF2	HIST2H4B
GALLUZZI_PERMEABILIZE_MITOCHONDRIA	http://www.broadinstitute.org/gsea/msigdb/cards/GALLUZZI_PERMEABILIZE_MITOCHONDRIA	NR4A1	BCL2L11	BBC3	PRODH	CASP3	PRKCD	PLS3	SERPINB5	FDXR	TP53AIP1	BAK1	SIVA1	CFL2	VDAC1	BCL2L1	PPID	MOAP1	BAD	MTCH2	BAX	BID	GCK	STK11	MAPK8	SLC25A4	CLIC4	ABL1	TP53	SH3GLB1	SHC1	MCL1	HIST1H1C	GZMA	BCL2	DNM1L	PMAIP1	GZMB	CASP2	CPT2	SOD2	VDAC2	GSK3B	BNIP3
WONG_MITOCHONDRIA_GENE_MODULE	http://www.broadinstitute.org/gsea/msigdb/cards/WONG_MITOCHONDRIA_GENE_MODULE	KARS	GSR	NDUFS5	TUFM	NDUFS4	DCTN6	CLPP	ATOX1	GSTO1	AUH	MTX2	FDXR	BOP1	DECR1	UQCR11	SFXN2	NDUFS6	ATP5G2	MRPS18A	ATP5G3	ATP5E	GRPEL2	MRPS18C	DBT	PDHB	ACADSB	CYB5A	COQ3	GIMAP5	MRPS28	ATP6V1C1	MRPS30	HAX1	AK2	MRPL11	TIMM23	MRPL45	DLD	ATP5H	HINT2	CYP27A1	SUCLG1	NDUFB1	SLC25A22	ACAT1	HMGCS2	NDUFA6	SLC25A1
MOOTHA_MITOCHONDRIA	http://www.broadinstitute.org/gsea/msigdb/cards/MOOTHA_MITOCHONDRIA	CLN3	PDK1	ATP5S	ERBB2	ACAT1	MRPS18B	PRKCD	PKLR	ATP5O	SNCA	C2orf3	CKMT2	LMF2	ETFDH	MRPL35	ARG2	SDHA	TFAM	ACP6	UQCRH	NDUFB7	LARS2	ATP5C1	MRP63	ATP5G3	PDK4	SLC25A23	NNT	MBD3	NDUFA6	CYBB	MRPL20	DAP3	NDUFC2	NDUFB8	NDUFA7	HADHA	APAF1	AMACR	BNIP3L	COX5B	COX15	TIMM17A	PIN4	GATM	CYP2E1	HMGCS2	DUT
GO_REGULATION_OF_MITOCHONDRIAL_DEPOLARIZATION	http://www.broadinstitute.org/gsea/msigdb/cards/GO_REGULATION_OF_MITOCHONDRIAL_DEPOLARIZATION	DCN	NGFR	SRC	CCK	MYOC	TSPO	P2RX7	GNB2L1	GCLM	GCLC	ALOX12	MLLT11	BCL2	HSH2D	PPP2R3C	KDR	LRRK2	IFI6
GO_MITOCHONDRIAL_RESPIRATORY_CHAIN_COMPLEX_I_BIOGENESIS	http://www.broadinstitute.org/gsea/msigdb/cards/GO_MITOCHONDRIAL_RESPIRATORY_CHAIN_COMPLEX_I_BIOGENESIS	C20orf7	BCS1L	ACAD9	NDUFB1	NDUFB6	NDUFS4	FOXRED1	NDUFB2	NDUFA12	NDUFC2	NDUFA9	NUBPL	NDUFA1	NDUFS5	NDUFAF3	NDUFS2	NDUFC1	NDUFA11	AIFM1	NDUFA3	OXA1L	NDUFV3	TMEM126B	NDUFS1	TAZ	NDUFAB1	NDUFA6	NDUFA13	NDUFV2	NDUFB7	NDUFAF4	NDUFS7	NDUFAF1	ECSIT	C18orf55	C8orf38	NDUFA10	NDUFS3	NDUFA7	NDUFA5	NDUFB9	NDUFV1	NDUFB4	NDUFB10	NDUFA8	NDUFB11	C2orf56	TIMMDC1
GO_POSITIVE_REGULATION_OF_MITOCHONDRIAL_FISSION	http://www.broadinstitute.org/gsea/msigdb/cards/GO_POSITIVE_REGULATION_OF_MITOCHONDRIAL_FISSION	DDHD2	PARK2	FIS1	2017-03-05	DCN	PINK1	BNIP3	DNM1L	DDHD1	KDR	MUL1	SMCR7	SMCR7L	MFF
GO_REGULATION_OF_MITOCHONDRIAL_MEMBRANE_PERMEABILITY_INVOLVED_IN_APOPTOTIC_PROCESS	http://www.broadinstitute.org/gsea/msigdb/cards/GO_REGULATION_OF_MITOCHONDRIAL_MEMBRANE_PERMEABILITY_INVOLVED_IN_APOPTOTIC_PROCESS	BMF	MOAP1	BID	RHOT1	EYA2	CAMK2A	BAX	PMAIP1	THEM4	ACAA2	NOL3	BLOC1S2	BAD	RHOT2	BCL2L11	BBC3	BNIP3	ATF2	NAIF1	BNIP3L	C22orf29	MTCH2
GO_MITOCHONDRIAL_DNA_METABOLIC_PROCESS	http://www.broadinstitute.org/gsea/msigdb/cards/GO_MITOCHONDRIAL_DNA_METABOLIC_PROCESS	C17orf42	RRM2B	LONP1	C10orf2	DNA2	SESN2	SLC25A33	POLG2	PARP1	CCDC111	DNAJA3	C20orf72	LIG3	POLG
GO_MITOCHONDRIAL_RESPIRATORY_CHAIN_COMPLEX_ASSEMBLY	http://www.broadinstitute.org/gsea/msigdb/cards/GO_MITOCHONDRIAL_RESPIRATORY_CHAIN_COMPLEX_ASSEMBLY	AARS2	TMEM126B	SAMM50	CHCHD8	NDUFAB1	TAZ	FAM36A	NDUFA12	NDUFC2	NDUFB2	UQCR10	NDUFS4	NDUFB1	ACAD9	BCS1L	C20orf7	IMMP2L	TFAM	AIFM1	C19orf79	NDUFS2	IMMP1L	NDUFS5	NDUFAF3	NDUFA1	C2orf56	NDUFA8	NDUFB4	NDUFV1	NDUFA5	NDUFA7	NDUFS8	NDUFB8	NDUFAF2	C7orf44	TIMMDC1	ECSIT	NDUFAF1	NDUFB7	CHCHD5	NDUFV2	TTC19	NDUFA13	UQCRB	CCDC56	C8orf38	COX19	NDUFV3
GO_MITOCHONDRIAL_TRANSPORT	http://www.broadinstitute.org/gsea/msigdb/cards/GO_MITOCHONDRIAL_TRANSPORT	MAPK9	PDE2A	RHOT1	YWHAH	SLC25A20	HSPA4	YWHAE	TIMM50	BRP44L	SLC25A6	HSP90AA1	PPP3CC	HK2	FBXO7	LOC347411	PNPT1	HEBP2	TIMM17B	MAPK8	SLC25A30	BAX	PMAIP1	MFF	ATP5L	ATP5B	TP73	ZNF205	PSEN1	AIP	MFN2	SLC25A12	CPT1A	CPT2	PPP1R13B	TRNT1	TOMM20	RHOT2	TOMM40	UCP2	BCL2L11	EFHA1	BNIP3	ALKBH7	SLC25A10	PRKAG2	DNLZ	MTX1	BID
GO_MITOCHONDRIAL_TRANSLATION	http://www.broadinstitute.org/gsea/msigdb/cards/GO_MITOCHONDRIAL_TRANSLATION	MRPS21	MTRF1	MRPL30	MRPL37	MRPL13	MRPS27	TUFM	MRPL17	MRPL34	MRPL54	DAP3	TSFM	MRPL9	MRPS10	MRPL24	MRPS18A	MTIF2	MRPL18	MRPL3	MRPS2	MRPL41	MRPL50	MRPL48	MRPL27	MRPS23	MRPL42	MRPL28	MRPS24	MRPS30	MRPL36	MRPL33	PTCD3	MRPL10	MRPL39	MRPL45	MRPL53	MRPL12	MRPL14	MRPS11	MRPS36	MRPS31	GFM2	HARS	MRPS15	MRPL44	MRPL51	MRPL23	MRPS18C
GO_REGULATION_OF_PROTEIN_INSERTION_INTO_MITOCHONDRIAL_MEMBRANE_INVOLVED_IN_APOPTOTIC_SIGNALING_PATHWAY	http://www.broadinstitute.org/gsea/msigdb/cards/GO_REGULATION_OF_PROTEIN_INSERTION_INTO_MITOCHONDRIAL_MEMBRANE_INVOLVED_IN_APOPTOTIC_SIGNALING_PATHWAY	YWHAG	DYNLL2	BCL2	YWHAE	YWHAZ	TP73	BMF	E2F1	CASP8	YWHAH	PMAIP1	GZMB	BID	BBC3	BCL2L11	MAPK8	TP63	PPP3R1	YWHAB	SFN	BAD	PPP1R13B	YWHAQ	NMT1	TP53	TP53BP2	DYNLL1	TFDP1	PPP3CC
GO_RESPONSE_TO_MITOCHONDRIAL_DEPOLARISATION	http://www.broadinstitute.org/gsea/msigdb/cards/GO_RESPONSE_TO_MITOCHONDRIAL_DEPOLARISATION	CALCB	NTHL1	PDK1	PEX3	DPF3	RIMS3	PRKG1	SNTG1	CLVS1	ITPKC	ATG13	PNPO	KCNK3	MAP2K1	NUP93	PFKP	CDC37	ATPAF1-AS1	HAPLN1	ACIN1	CD163L1	MRPS2	ASB2	PIK3CA	BMP2KL	ATG14	EIF2S1	SUPT3H	PINK1	REP15	PHYHIP	STOM	PEX13	TMEM39B	P2RX5	ZNF189	MDH1	ZCCHC17	ZNF593	STAT2	DZANK1	KRCC1	FANCC	SLC1A3	SERPINB10	CSPG5	CD93	COX8A
GO_POSITIVE_REGULATION_OF_PROTEIN_INSERTION_INTO_MITOCHONDRIAL_MEMBRANE_INVOLVED_IN_APOPTOTIC_SIGNALING_PATHWAY	http://www.broadinstitute.org/gsea/msigdb/cards/GO_POSITIVE_REGULATION_OF_PROTEIN_INSERTION_INTO_MITOCHONDRIAL_MEMBRANE_INVOLVED_IN_APOPTOTIC_SIGNALING_PATHWAY	BAD	SFN	PPP1R13B	YWHAB	YWHAQ	NMT1	TP53BP2	TP53	BBC3	BCL2L11	MAPK8	PPP3R1	TP63	PPP3CC	DYNLL1	TFDP1	YWHAE	BCL2	BMF	TP73	YWHAZ	YWHAG	DYNLL2	GZMB	BID	E2F1	CASP8	YWHAH	PMAIP1
GO_POSITIVE_REGULATION_OF_RELEASE_OF_CYTOCHROME_C_FROM_MITOCHONDRIA	http://www.broadinstitute.org/gsea/msigdb/cards/GO_POSITIVE_REGULATION_OF_RELEASE_OF_CYTOCHROME_C_FROM_MITOCHONDRIA	DNM1L	PPIF	HRK	PYCARD	MMP9	BAD	FAM162A	TP53	BBC3	TNFSF10	BCL2L11	BNIP3	BIK	APOPT1	CIDEB	BID	BAX	BAK1	PLAUR	MFF	PMAIP1	PLA2G6	PDCD5	MOAP1	BMF	MLLT11	GPER	PINK1
GO_MITOCHONDRIAL_TRANSMEMBRANE_TRANSPORT	http://www.broadinstitute.org/gsea/msigdb/cards/GO_MITOCHONDRIAL_TRANSMEMBRANE_TRANSPORT	HSP90AA1	ATP5J2	STOML2	BRP44L	ATP5E	TIMM50	ACACA	C18orf55	TIMM44	TIMM23	HSPA4	SLC25A20	CCDC109B	ATP5F1	DNLZ	MICU1	ACACB	PRKAG2	NDUFA13	TIMM17B	CHCHD4	SLC25A33	ATP5G2	CPT1B	PRKAA2	TOMM40L	ATP5I	ATP5A1	ATP5J	MRS2	TIMM22	ATP5C1	ATP5G3	ATP5G1	AFG3L2	PAM16	ATP5B	ATP5L	TOMM22	PRKAB2	C22orf32	TOMM20L	BRP44	TIMM9	TIMM10	TOMM40	TOMM20	TOMM7
GO_MITOCHONDRIAL_CALCIUM_ION_HOMEOSTASIS	http://www.broadinstitute.org/gsea/msigdb/cards/GO_MITOCHONDRIAL_CALCIUM_ION_HOMEOSTASIS	CCDC109B	TGM2	SLC24A6	MICU1	RAP1GDS1	DISC1	FIS1	BCAP31	CCDC90A	ANXA6	IMMT	ATP2A1	EFHA1	C22orf32	MCU	SLC8A3
GO_MITOCHONDRIAL_ELECTRON_TRANSPORT_UBIQUINOL_TO_CYTOCHROME_C	http://www.broadinstitute.org/gsea/msigdb/cards/GO_MITOCHONDRIAL_ELECTRON_TRANSPORT_UBIQUINOL_TO_CYTOCHROME_C	UQCR11	MECP2	UQCRH	UQCRC2	UQCRHL	CYC1	UQCRC1	UQCRQ	UQCRFS1	PMPCB	UQCR10	UQCRB	C11orf83	CYCS
GO_MITOCHONDRIAL_MEMBRANE_ORGANIZATION	http://www.broadinstitute.org/gsea/msigdb/cards/GO_MITOCHONDRIAL_MEMBRANE_ORGANIZATION	YWHAH	HSPA4	CNP	CASP8	ACAA2	SLC9A1	NDUFA13	RHOT1	HSP90AA1	YWHAE	BCL2	TIMM50	HK2	DYNLL1	PPP3CC	ATPIF1	MAPK8	HEBP2	CAMK2A	BAX	PMAIP1	TOMM22	MPV17L	TP73	ZNF205	OPA1	SAMM50	COX18	IMMT	MFN2	BCL2L11	C19orf70	TOMM20L	ALKBH7	PPP3R1	BNIP3	NMT1	YWHAQ	PPP1R13B	TAZ	BLOC1S2	TOMM20	TOMM7	RHOT2	BAK1	BID	YWHAG	SIVA1
GO_POSITIVE_REGULATION_OF_MITOCHONDRIAL_MEMBRANE_PERMEABILITY	http://www.broadinstitute.org/gsea/msigdb/cards/GO_POSITIVE_REGULATION_OF_MITOCHONDRIAL_MEMBRANE_PERMEABILITY	BCL2L11	BBC3	BNIP3	ATF2	BAD	BLOC1S2	HEBP2	RHOT2	BNIP3L	C22orf29	MOAP1	BMF	BAX	EYA2	PMAIP1	SLC9A1	BID	RHOT1
GO_REGULATION_OF_MITOCHONDRIAL_TRANSLATION	http://www.broadinstitute.org/gsea/msigdb/cards/GO_REGULATION_OF_MITOCHONDRIAL_TRANSLATION	NSUN4	UQCC	CCDC56	C6orf125	MPV17L2	LRPPRC	C1QBP	GTPBP5	MTG1	C7orf30	RMND1
GO_MITOCHONDRIAL_FISSION	http://www.broadinstitute.org/gsea/msigdb/cards/GO_MITOCHONDRIAL_FISSION	SLC25A46	MTFR1	COX10	FAM54B	MUL1	GGNBP1	DNM1L	OPA1	SMCR7L	MFF	GDAP1	MTFP1	PARK2	FIS1	FAM54A
GO_INNER_MITOCHONDRIAL_MEMBRANE_ORGANIZATION	http://www.broadinstitute.org/gsea/msigdb/cards/GO_INNER_MITOCHONDRIAL_MEMBRANE_ORGANIZATION	TIMM9	C19orf70	OMA1	TAZ	TIMM10	LETM1	CHCHD3	OPA1	SAMM50	C11orf83	IMMT	CHCHD6	TIMM22	AFG3L2	APOO	BAX	NDUFA13
GO_TRANSCRIPTION_FROM_MITOCHONDRIAL_PROMOTER	http://www.broadinstitute.org/gsea/msigdb/cards/GO_TRANSCRIPTION_FROM_MITOCHONDRIAL_PROMOTER	MRPL12	POLRMT	MTERF	TFB2M	PPARGC1B	TFAM	C17orf42	MTERFD2	C10orf2	SLC25A33	MTERFD3
GO_REGULATION_OF_MITOCHONDRIAL_FISSION	http://www.broadinstitute.org/gsea/msigdb/cards/GO_REGULATION_OF_MITOCHONDRIAL_FISSION	PPARGC1A	DDHD1	DNM1L	MUL1	BNIP3	DCN	PARK2	INF2	MFF	SMCR7	SMCR7L	KDR	DHODH	LRRK2	PINK1	FIS1	2017-03-05	DDHD2
GO_REGULATION_OF_RELEASE_OF_CYTOCHROME_C_FROM_MITOCHONDRIA	http://www.broadinstitute.org/gsea/msigdb/cards/GO_REGULATION_OF_RELEASE_OF_CYTOCHROME_C_FROM_MITOCHONDRIA	HRK	IGF1	AKT1	OPA1	FAM162A	TP53	TRIAP1	NOL3	BAD	BNIP3	ARRB2	BBC3	BCL2L11	BCL2L1	PLAUR	PMAIP1	MFF	HGF	BAX	BMF	MOAP1	PDCD5	LMNA	PLA2G6	GPER	PPIF	DNM1L	MMP9	PRELID1	FXN	PYCARD	PARK2	PSMD10	TNFSF10	CIDEB	APOPT1	BID	BIK	BAK1	MLLT11	AVP	PARL	PINK1	GPX1
GO_MITOCHONDRIAL_RNA_PROCESSING	http://www.broadinstitute.org/gsea/msigdb/cards/GO_MITOCHONDRIAL_RNA_PROCESSING	TRMT61B	RG9MTD1	PUS1	FASTKD5	SUPV3L1	ELAC2	TRIT1	TRMT5	HSD17B10	TRNT1	PNPT1	TRMU	KIAA0391
GO_MITOCHONDRIAL_RESPIRATORY_CHAIN_COMPLEX_I_ASSEMBLY	http://www.broadinstitute.org/gsea/msigdb/cards/GO_MITOCHONDRIAL_RESPIRATORY_CHAIN_COMPLEX_I_ASSEMBLY	NDUFS5	NDUFAF3	NUBPL	NDUFA1	NDUFA11	NDUFS2	NDUFC1	NDUFA3	AIFM1	BCS1L	C20orf7	NDUFB1	ACAD9	NDUFS4	NDUFB6	NDUFC2	NDUFA9	NDUFA12	NDUFB2	FOXRED1	NDUFS1	TAZ	NDUFAB1	NDUFA6	NDUFV3	TMEM126B	OXA1L	C18orf55	NDUFA10	C8orf38	NDUFA13	NDUFAF1	NDUFAF4	NDUFS7	NDUFV2	NDUFB7	ECSIT	TIMMDC1	NDUFA2	NDUFB5	NDUFB3	NDUFS6	C7orf44	NDUFAF2	NDUFS8	NDUFB8	NDUFA7	NDUFA5
GO_RELEASE_OF_CYTOCHROME_C_FROM_MITOCHONDRIA	http://www.broadinstitute.org/gsea/msigdb/cards/GO_RELEASE_OF_CYTOCHROME_C_FROM_MITOCHONDRIA	IFI6	MAPK9	BID	BCL2L1	BAX	BAK1	BCL2A1	MFF	PMAIP1	BCL2	TIMM50	SOD2	FIS1	GGCT	ST20	DNM1L	SFN	BAD	CCK	JUN	BBC3	CLU
GO_NEGATIVE_REGULATION_OF_RELEASE_OF_CYTOCHROME_C_FROM_MITOCHONDRIA	http://www.broadinstitute.org/gsea/msigdb/cards/GO_NEGATIVE_REGULATION_OF_RELEASE_OF_CYTOCHROME_C_FROM_MITOCHONDRIA	TRIAP1	PARK2	NOL3	PSMD10	ARRB2	PPIF	IGF1	FXN	PRELID1	AKT1	OPA1	LMNA	AVP	PARL	GPX1	BCL2L1	HGF
GO_MITOCHONDRIAL_RNA_METABOLIC_PROCESS	http://www.broadinstitute.org/gsea/msigdb/cards/GO_MITOCHONDRIAL_RNA_METABOLIC_PROCESS	TRIT1	C17orf42	TFAM	HSD17B10	C10orf2	TRMT5	EARS2	DARS2	MTERFD3	MRPL12	TRMT61B	RG9MTD1	MTERF	PUS1	TARS2	ELAC2	MTERFD2	TRMU	TRNT1	PNPT1	KIAA0391	SLC25A33	POLRMT	AARS2	YARS2	FASTKD5	TFB2M	PPARGC1B	SUPV3L1
GO_MITOPHAGY_IN_RESPONSE_TO_MITOCHONDRIAL_DEPOLARIZATION	http://www.broadinstitute.org/gsea/msigdb/cards/GO_MITOPHAGY_IN_RESPONSE_TO_MITOCHONDRIAL_DEPOLARIZATION	SNTG1	PRKG1	RIMS3	ATG13	ITPKC	CLVS1	PEX3	PDK1	NTHL1	CALCB	DPF3	HAPLN1	ATPAF1-AS1	MRPS2	CD163L1	ACIN1	KCNK3	PNPO	CDC37	PFKP	NUP93	MAP2K1	PINK1	SUPT3H	EIF2S1	ATG14	REP15	PIK3CA	ASB2	BMP2KL	STAT2	DZANK1	ZNF593	ZCCHC17	MDH1	KRCC1	STOM	PHYHIP	ZNF189	P2RX5	PEX13	TMEM39B	CD93	COX8A	GDF5	FANCC	CSPG5	SERPINB10
GO_MITOCHONDRIAL_CALCIUM_ION_TRANSPORT	http://www.broadinstitute.org/gsea/msigdb/cards/GO_MITOCHONDRIAL_CALCIUM_ION_TRANSPORT	MCU	BHLHA15	SLC8A3	CCDC90A	STOML2	EFHA1	C22orf32	VDAC1	SLC24A6	MICU1	CCDC109B
GO_MITOCHONDRIAL_FUSION	http://www.broadinstitute.org/gsea/msigdb/cards/GO_MITOCHONDRIAL_FUSION	FAM73B	MFN2	USP30	FAM73A	CHCHD3	OPA1	GDAP1	PLD6	FIS1	AFG3L2	STOML2	ST20	BAK1	SMCR7L	MFN1	BAX	SMCR7	MFF	BCL2A1
GO_REGULATION_OF_MITOCHONDRIAL_MEMBRANE_POTENTIAL	http://www.broadinstitute.org/gsea/msigdb/cards/GO_REGULATION_OF_MITOCHONDRIAL_MEMBRANE_POTENTIAL	BAX	PMAIP1	STOX1	KDR	LRRK2	TUSC2	PPP2R3C	BCL2L1	BCO2	GSK3B	CLIC1	PYCR1	PANK2	PRDX3	GCLC	GCLM	ABL1	C22orf29	GNB2L1	P2RX7	MUL1	DCN	BAD	TSPO	NDUFS1	MYOC	UCP2	BAK1	IFI6	SOD1	UBB	VCP	PINK1	ALOX12	STOML2	HSH2D	BCL2	ARL6IP5	MLLT11	OPRD1	CDKN2A	PRELID1	PARK7	ATPIF1	CASP1	NGFR	SRC	SPG20
GO_REGULATION_OF_MITOCHONDRIAL_OUTER_MEMBRANE_PERMEABILIZATION_INVOLVED_IN_APOPTOTIC_SIGNALING_PATHWAY	http://www.broadinstitute.org/gsea/msigdb/cards/GO_REGULATION_OF_MITOCHONDRIAL_OUTER_MEMBRANE_PERMEABILIZATION_INVOLVED_IN_APOPTOTIC_SIGNALING_PATHWAY	GZMB	GSK3A	E2F1	BAX	PMAIP1	SLC25A5	HSPA1A	ZNF205	TP73	BMF	YWHAZ	GSK3B	MPV17L	DYNLL2	MUL1	C2orf18	TMEM102	YWHAQ	NMT1	SFN	PPP1R13B	BAD	TP53BP2	TP53	BCL2L11	BBC3	PPP3R1	BID	YWHAH	BAK1	CASP8	ACAA2	BCL2	YWHAE	YWHAG	SIVA1	PPP3CC	ATPIF1	TFDP1	DYNLL1	YWHAB	MAPK8	TP63
GO_MITOCHONDRIAL_ELECTRON_TRANSPORT_NADH_TO_UBIQUINONE	http://www.broadinstitute.org/gsea/msigdb/cards/GO_MITOCHONDRIAL_ELECTRON_TRANSPORT_NADH_TO_UBIQUINONE	DLD	NDUFV3	NDUFS1	NDUFAB1	NDUFA6	NDUFB1	NDUFB6	NDUFS4	NDUFB2	NDUFA9	NDUFA12	NDUFC2	NDUFA1	NDUFS5	NDUFS2	NDUFC1	NDUFA11	NDUFA3	NDUFS3	NDUFA5	NDUFA7	NDUFB9	NDUFV1	NDUFB4	NDUFA8	NDUFB10	NDUFB11	NDUFA2	NDUFB3	NDUFB5	NDUFC2-KCTD14	NDUFS6	NDUFS8	NDUFB8	NDUFA13	NDUFV2	NDUFB7	NDUFAF1	NDUFS7	NDUFA4	NDUFA10	COQ9
GO_MITOCHONDRIAL_ATP_SYNTHESIS_COUPLED_PROTON_TRANSPORT	http://www.broadinstitute.org/gsea/msigdb/cards/GO_MITOCHONDRIAL_ATP_SYNTHESIS_COUPLED_PROTON_TRANSPORT	ATP5D	ATP5G3	ATP5C1	ATP5H	ATP5O	ATP5I	ATP5A1	ATP5J	ATP5S	ATP5G2	ATP5F1	ATP5L	ATP5B	ATP5E	ATP5G1	STOML2	ATP5J2
GO_MITOCHONDRIAL_GENOME_MAINTENANCE	http://www.broadinstitute.org/gsea/msigdb/cards/GO_MITOCHONDRIAL_GENOME_MAINTENANCE	MPV17	SLC25A36	SLC25A4	SLC25A33	MRPL17	DNAJA3	OPA1	AKT3	RRM2B	C17orf42	MRPL39	C10orf2	DNA2	LONP1	MEF2A	SESN2	TYMP	PARP1	CCDC111	POLG2	C20orf72	PIF1	POLG	LIG3
GO_POSITIVE_REGULATION_OF_MITOCHONDRIAL_OUTER_MEMBRANE_PERMEABILIZATION_INVOLVED_IN_APOPTOTIC_SIGNALING_PATHWAY	http://www.broadinstitute.org/gsea/msigdb/cards/GO_POSITIVE_REGULATION_OF_MITOCHONDRIAL_OUTER_MEMBRANE_PERMEABILIZATION_INVOLVED_IN_APOPTOTIC_SIGNALING_PATHWAY	MAPK8	TP63	YWHAB	DYNLL1	TFDP1	ATPIF1	PPP3CC	YWHAG	SIVA1	YWHAE	BCL2	CASP8	YWHAH	BAK1	BID	BBC3	BCL2L11	PPP3R1	PPP1R13B	SFN	BAD	YWHAQ	NMT1	TP53BP2	TP53	GSK3B	DYNLL2	TP73	BMF	YWHAZ	ZNF205	E2F1	BAX	GSK3A	PMAIP1	GZMB
GO_PROTEIN_IMPORT_INTO_MITOCHONDRIAL_MATRIX	http://www.broadinstitute.org/gsea/msigdb/cards/GO_PROTEIN_IMPORT_INTO_MITOCHONDRIAL_MATRIX	TOMM22	DNLZ	TIMM17A	TIMM23	TOMM40L	LOC100652748	PAM16	TIMM44	TOMM20	TOMM40	TOMM7	C18orf55	TIMM50	TIMM17B	TOMM20L
GO_APOPTOTIC_MITOCHONDRIAL_CHANGES	http://www.broadinstitute.org/gsea/msigdb/cards/GO_APOPTOTIC_MITOCHONDRIAL_CHANGES	BNIP3L	KIAA1967	CDKN2A	HK2	PPIF	DNM1L	ATF2	JUN	CCK	ACAA2	BAK1	BID	RHOT1	BIK	AIFM2	MAPK9	IFI6	GGCT	FIS1	SOD2	TIMM50	BCL2	C22orf29	MTCH2	AKT1	MCL1	GCLM	GCLC	ATP2A1	NAIF1	BNIP3	CLU	BCL2L11	BBC3	RHOT2	SLC25A4	ERBB4	NOL3	BLOC1S2	NDUFS1	SFN	BAD	PMAIP1	MFF	THEM4	BCL2A1	PPP2CB	CAMK2A
GO_MITOCHONDRIAL_ELECTRON_TRANSPORT_CYTOCHROME_C_TO_OXYGEN	http://www.broadinstitute.org/gsea/msigdb/cards/GO_MITOCHONDRIAL_ELECTRON_TRANSPORT_CYTOCHROME_C_TO_OXYGEN	COX6A1	COX10	COX5A	CYCS	COX7A2L	COX8A	COX8C	COX6B1	COX4I2	NDUFA4	COX7B	COX4I1	COX5B	COX7C	COX15	COX6C
GO_INTRINSIC_COMPONENT_OF_MITOCHONDRIAL_OUTER_MEMBRANE	http://www.broadinstitute.org/gsea/msigdb/cards/GO_INTRINSIC_COMPONENT_OF_MITOCHONDRIAL_OUTER_MEMBRANE	FUNDC1	BAK1	RHOT1	TOMM22	PINK1	FIS1	CPT1A	GDAP1	SYNJ2BP	DMPK	MFN2	FUNDC2	MUL1	ARMCX3	ABCB6	TOMM20L	BNIP3	RHOT2	TOMM7	TOMM20	TOMM40	C4orf49
GO_OUTER_MITOCHONDRIAL_MEMBRANE_PROTEIN_COMPLEX	http://www.broadinstitute.org/gsea/msigdb/cards/GO_OUTER_MITOCHONDRIAL_MEMBRANE_PROTEIN_COMPLEX	TOMM6	TOMM40L	SAMM50	TOMM22	TOMM70A	TOMM5	TOMM20L	PINK1	ANKZF1	TOMM20	TOMM40	TOMM7
GO_MITOCHONDRIAL_MATRIX	http://www.broadinstitute.org/gsea/msigdb/cards/GO_MITOCHONDRIAL_MATRIX	MPG	AUH	MRPS18A	TRMT61B	ACSM3	MRPL18	FDX1	NDUFS7	ARL2BP	NDUFA10	DAP3	ARG2	ATP5E	GPX1	IVD	DDX28	SARS2	ACADS	NDUFS3	DNAJA3	ECI1	DTYMK	ALDH2	PDPR	ALDH1B1	ACADL	CLPP	LRRK2	BCL2L1	CA5A	ERAL1	HADHA	RG9MTD1	GCSH	SLC25A5	CASQ1	ISCA1	DNA2	ACAD8	TXNRD2	NDUFS1	ACSF3	FH	ACO2	MRPL41	PDE12	TARS2	C6orf57
GO_MITOCHONDRIAL_MEMBRANE_PART	http://www.broadinstitute.org/gsea/msigdb/cards/GO_MITOCHONDRIAL_MEMBRANE_PART	COX7B	NDUFA1	NDUFS5	COX8A	PAM16	IMMP1L	ATP5G1	IMMP2L	TOMM22	NDUFC2	TOMM7	LOC100652748	C4orf49	SDHC	TOMM20L	C19orf70	TIMM17A	SAMM50	COX18	SYNJ2BP	ATP5J2	COX7A2L	PPOX	COX7A2P2	CCDC56	NDUFA13	TIMM23	NDUFAF1	ATP5F1	SDHA	ATP5G2	C7orf44	DUSP18	ATP5EP2	NDUFS8	SDHB	DMPK	NDUFA5	NDUFV1	ATPIF1	PARK7	ATP5A1	ATP5J	GDAP1	TMEM11	CCDC90A	UQCRC1	COX4I2
GO_INNER_MITOCHONDRIAL_MEMBRANE_PROTEIN_COMPLEX	http://www.broadinstitute.org/gsea/msigdb/cards/GO_INNER_MITOCHONDRIAL_MEMBRANE_PROTEIN_COMPLEX	NDUFS5	COX8A	PAM16	ATP5B	NDUFA1	NDUFS2	IMMP1L	ATP5G1	BCS1L	IMMP2L	NDUFB1	ATP5L	NDUFS4	UQCR10	COX6A2	NDUFA12	NDUFC2	NDUFB2	SDHC	LOC100652748	NDUFAB1	UQCRC2	EFHA1	C19orf70	IMMT	TIMM17A	APOOL	TIMM50	UQCRFS1	SLC25A6	ATP5J2	ATP5L2	NDUFA13	UQCRB	NDUFAF1	NDUFV2	NDUFB7	TIMM23	USMG5	PMPCB	SDHA	ATP5F1	TIMM17B	ATP5G2	ATP5EP2	SDHB	NDUFS8	NDUFB8
GO_MITOCHONDRIAL_PART	http://www.broadinstitute.org/gsea/msigdb/cards/GO_MITOCHONDRIAL_PART	MOSC2	MRPL52	DECR1	MT3	NRGN	GARS	NIPSNAP1	LOC347411	GJA1	NDUFA8	HK2	CS	MTHFD1L	MRPS18B	PITRM1	MRPL20	ALDH5A1	AASS	ABCB10	LIPT1	VAT1	VPS13C	PDE2A	SLC25A46	ALKBH7	UQCRC2	ALAS1	SCO2	PRODH2	QARS	C12orf5	TOMM40	PTPMT1	LYRM4	CPT1A	ACSL1	PGS1	MRPS25	DLD	CHCHD8	CAT	MRPL19	CPT1C	SCO1	COQ6	ADPRHL2	NDUFS2	ACSM1
GO_INTRINSIC_COMPONENT_OF_MITOCHONDRIAL_INNER_MEMBRANE	http://www.broadinstitute.org/gsea/msigdb/cards/GO_INTRINSIC_COMPONENT_OF_MITOCHONDRIAL_INNER_MEMBRANE	IMMT	C11orf83	CHCHD6	APOOL	ETFDH	CHCHD3	COX18	TMEM11	TIMM17A	LOC100652748	L2HGDH	MCU	TIMM17B	PTPMT1	C19orf70	C22orf32	C7orf44	CCDC56	CCDC109B	TIMM23	APOO	CCDC90A	PPOX
GO_INTRINSIC_COMPONENT_OF_MITOCHONDRIAL_MEMBRANE	http://www.broadinstitute.org/gsea/msigdb/cards/GO_INTRINSIC_COMPONENT_OF_MITOCHONDRIAL_MEMBRANE	APOO	CCDC90A	TOMM22	FUNDC1	TMEM70	MFF	L2HGDH	LOC100652748	MCU	C4orf49	PTPMT1	TOMM20	RHOT2	TOMM7	TOMM40	C19orf70	TOMM20L	BNIP3	C22orf32	C11orf83	IMMT	MUL1	ABCB6	MFN2	OXA1L	SYNJ2BP	ETFDH	APOOL	TIMM17A	CPT1A	COX18	ABCB10	PPOX	FIS1	PINK1	BID	SLC24A6	MICU1	RHOT1	CCDC56	CCDC109B	BAK1	TIMM23	TIMM17B	C7orf44	CHCHD6	ARMCX3	DMPK
GO_MITOCHONDRIAL_ENVELOPE	http://www.broadinstitute.org/gsea/msigdb/cards/GO_MITOCHONDRIAL_ENVELOPE	SLMO2	ATP5G2	MRPL44	PDK4	BCL2L10	MRPL51	PLA2G4B	CYP27B1	NDUFA5	AURKAIP1	ATP5A1	GDAP1	RAB11FIP5	BCL2	C8orf38	COX7A2L	ATP5J2	STOML2	SLC25A21	AIFM2	COX7A2P2	CHDH	CASP8	SDHA	COX6C	PHB	PRKAR2B	TOMM20L	AGPAT5	SLC27A3	UCP3	SLMO1	MDH2	SYNJ2BP	SLC25A18	TIMM17A	MRPL55	NDUFS5	COX7B	GK2	GK	QTRTD1	NLRX1	VDAC1	COASY	SUCLG1	SLC1A3	MRPS14
GO_MITOCHONDRIAL_PROTEIN_COMPLEX	http://www.broadinstitute.org/gsea/msigdb/cards/GO_MITOCHONDRIAL_PROTEIN_COMPLEX	NDUFC1	NDUFA11	TOMM5	NDUFA3	APOO	ANKZF1	COX6A1	FOXRED1	NDUFA9	POLG	COX5A	TIMM13	NDUFA6	SDHD	ATP5H	C18orf55	C14orf2	NDUFA4	NDUFA2	NDUFB3	NDUFB5	ATP5I	NDUFB10	BCKDK	CHCHD3	ATP5C1	TIMM22	NDUFB9	NDUFS2	ATP5B	UQCR10	COX6A2	ATP5L	NDUFS4	NDUFB2	BAX	NDUFA12	BCS1L	NDUFB1	EFHA1	UQCRC2	NDUFAB1	TOMM20	TOMM40	DBT	APOOL	IMMT	SLC25A6
MITOCARTA_MITOCHONDRIAL_GENES	http://archive.broadinstitute.org/ftp/distribution/metabolic/papers/Pagliarini/MitoCarta2.0/Human.MitoCarta2.0.xls	CYC1	SDHB	COQ7	SDHA	UQCRC1	COQ5	PDHA1	COQ9	MRPL12	ATP5D	COX5A	ISCA2	PMPCB	UQCRFS1	ATP5A1	OGDH	PDHB	UQCRC2	SDHD	MRPS35	UQCRQ	MRPL53	DBT	PDK4	MDH2	MRPS27	CS	GRPEL1	DLAT	LRPPRC	DLST	PDHX	GFM1	MPC2	NDUFS1	MRPL46	ATP5E	SLC25A3	MRPS23	FH	PMPCA	ATP5B	C6orf57	UQCR10	ISCA1	SUCLA2	COQ3	IARS2
[truncated: 206 more columns]
